# Supplementary material for: Photodehydrogenation of Ethanol over Cu2O/TiO2 Heterostructures
Source: Nanomaterials (Basel). 2021 May 25;11(6):1399. doi: 10.3390/nano11061399 (PMC8230259; doi:10.3390/nano11061399)
Supplement: Supplementary file 1 [file nanomaterials-11-01399-s001.zip]

Archive with 1 entries (1 files):
- nanomaterials-1221268-supplementary.pdf
